# Supplementary material for: The immune cell infiltration-associated molecular subtypes and gene signature predict prognosis for osteosarcoma patients
Source: Sci Rep. 2024 Mar 2;14:5184. doi: 10.1038/s41598-024-55890-0 (PMC10908810; doi:10.1038/s41598-024-55890-0)
Supplement: Supplementary file 1 — Supplementary Information. [file 41598_2024_55890_MOESM1_ESM.xlsx]

## Sheet: Sheet2
Table S1 Identification of the overall survival-related genes through the univariate Cox regression analysis.
Tag	HR	Lower	Upper	logrank
TERT	3.19018	1.77948	5.71924	6.29461e-06
AL592293.2	3.30305	1.84123	5.9255	3.37949e-05
CCDC26	1.93788	1.32528	2.83365	7.98536e-05
LINC01168	5490.37	37.62	801281	0.000273133
GJA5	0.431537	0.261939	0.710946	0.000698035
KRT18P28	18.4763	2.56989	132.836	0.00142538
AC090559.1	0.215899	0.0824854	0.565097	0.00143346
GACAT2	2.2197	1.24801	3.94793	0.00177066
CD180	0.187594	0.0620764	0.566906	0.0022682
LILRA6	0.163523	0.0487174	0.548873	0.00252843
KCNJ5	0.210551	0.0736622	0.601822	0.00270533
VSIG4	0.64588	0.479554	0.869893	0.00292049
TREHP1	3.9153	1.48957	10.2913	0.00323789
MS4A4A	0.568115	0.383387	0.841851	0.0035831
TNFSF8	0.219903	0.0782326	0.618124	0.00361618
ITGAM	0.453416	0.262457	0.783314	0.00381173
LPAR5	0.442586	0.252111	0.776969	0.00401321
AC061975.1	5.64098	1.38489	22.977	0.00461272
CASS4	0.128414	0.0300951	0.547937	0.00504302
RASGRP4	0.276808	0.111128	0.6895	0.00527587
CCL2	0.568025	0.378691	0.852021	0.00528423
PDE1B	0.126291	0.0301012	0.529857	0.00563519
IL2RA	0.209453	0.065687	0.66787	0.00607662
CD163	0.631207	0.450358	0.884677	0.00654498
AC006033.2	0.0836379	0.0143644	0.486988	0.00679709
PCED1B	0.340676	0.152605	0.760523	0.00690278
RN7SL733P	2.08526	1.16929	3.71877	0.00693352
FPR1	0.454455	0.252644	0.817471	0.0069888
PIK3R5	0.316501	0.134529	0.744617	0.00736523
AL031847.1	1.69267	1.13742	2.51896	0.00787616
MBP	0.193226	0.0564095	0.661882	0.0086465
LILRB5	0.347291	0.152921	0.788716	0.00872891
ADGRA1	1060.58	4.45433	252525	0.00877143
AL590764.1	0.0460845	0.00444096	0.478226	0.0102179
LILRB2	0.48065	0.270689	0.853471	0.0104519
FNDC9	13.774	1.58242	119.894	0.0115629
NCF1B	0.26756	0.0953422	0.750856	0.0117286
AL161785.1	0.451346	0.241265	0.844354	0.0118437
SNCB	1.96164	1.13051	3.40382	0.0121717
GPR65	0.315695	0.128557	0.775251	0.0122252
AC005481.1	4.60388	1.31558	16.1113	0.0124375
NCKAP1L	0.575193	0.370247	0.893585	0.0125505
FCGR2B	0.311005	0.119323	0.810612	0.0125849
CYP2S1	0.328024	0.134582	0.799511	0.0125882
GSDMA	0.263123	0.0903027	0.766688	0.0126012
VAV1	0.471515	0.258152	0.861223	0.012703
SNX20	0.25325	0.0857117	0.748268	0.0135179
SP140	0.0794978	0.00990371	0.638135	0.0146823
CD209	0.569862	0.360511	0.900785	0.0146857
CCL8	0.506699	0.290518	0.883744	0.0150954
FAM222A-AS1	1.90514	1.10411	3.28731	0.015974
SLCO2B1	0.610151	0.404803	0.919668	0.0163855
IGHA1	0.743691	0.576573	0.959247	0.0168256
MAGEB17	0.320319	0.116257	0.882566	0.0172673
ADGRD2	3.48893	1.16226	10.4732	0.0187738
CSF3R	0.365861	0.154596	0.865837	0.0194746
IL10	0.165092	0.0348819	0.781361	0.0203031
LRRC38	1.48868	1.04649	2.11772	0.0205884
MRC1	0.588652	0.373581	0.927539	0.0207344
DOCK8	0.36641	0.155734	0.862085	0.02094
ARL11	0.318103	0.119076	0.849789	0.021298
TCTEX1D1	0.221323	0.0592134	0.827244	0.0213757
PARVG	0.444533	0.220671	0.895496	0.022014
LAG3	0.422654	0.198042	0.902011	0.024944
SIGLEC1	0.635726	0.424195	0.952739	0.0251887
LILRB3	0.279883	0.0910162	0.860662	0.0255316
SIGLEC14	0.485984	0.254284	0.928807	0.0255368
GAPLINC	0.467751	0.238189	0.918559	0.0256741
OR51E1	0.192261	0.0437898	0.844135	0.0260936
DENND1C	0.38493	0.165498	0.895307	0.0261769
CARD11	0.343777	0.131706	0.897322	0.0272585
GPR82	0.174841	0.0362335	0.843676	0.0273999
BIN2	0.471103	0.239779	0.925594	0.0277056
LILRB4	0.632674	0.41808	0.957416	0.0277991
AC138207.5	0.713483	0.525956	0.967871	0.0282119
LRRC25	0.616639	0.398701	0.953706	0.0283533
IKZF1	0.295275	0.0992873	0.87813	0.0288347
AMIGO2	0.55395	0.324856	0.944605	0.0292801
HS3ST4	0.0292031	0.00107644	0.792257	0.0293138
RNASE2	0.459499	0.227767	0.926994	0.0294416
NFAM1	0.489894	0.255513	0.939273	0.0300065
GAB3	0.338604	0.12598	0.910083	0.0301274
GIMAP1	0.466417	0.232142	0.937121	0.0302599
TLR7	0.453312	0.21888	0.938832	0.0309212
CFI	0.694067	0.495296	0.972608	0.0309249
CRYBB1	0.422245	0.190446	0.936174	0.0314652
WFDC10A	5.39334	1.10078	26.4251	0.031683
SELL	0.66525	0.455327	0.971956	0.032133
TMIGD3	0.497365	0.259756	0.952323	0.0337931
TLR1	0.429828	0.195846	0.943354	0.0340022
HNRNPA1P71	3.49587	1.00303	12.1842	0.035097
FCN1	0.27196	0.0781262	0.946702	0.0351232
LY86	0.643361	0.42412	0.975934	0.0355641
PIK3CG	0.349131	0.129475	0.941439	0.0356906
DOCK2	0.424232	0.189378	0.950335	0.0359395
NCF4	0.663687	0.450404	0.977968	0.0364685
SAMSN1	0.458399	0.2193	0.958184	0.0364702
AC018755.4	0.326594	0.111979	0.952537	0.0367812
C10orf126	3.9888	1.04142	15.2777	0.0368114
FCGR1A	0.604061	0.373275	0.977536	0.0374656
PTPRC	0.614082	0.387741	0.972549	0.0375348
CD5	0.225033	0.0554769	0.912809	0.0384478
MARCHF1	0.403689	0.169871	0.959342	0.039155
SASH3	0.628594	0.4017	0.983646	0.0399504
AL133406.1	2.85929	0.983713	8.31092	0.0402155
RPSAP13	6.81488	1.04921	44.2645	0.0411152
TLR8	0.22461	0.0532945	0.946618	0.0415416
P2RY6	0.470527	0.225063	0.983705	0.042484
AC090502.1	3.95847	1.01867	15.3824	0.0428707
CYTH4	0.686748	0.475041	0.992806	0.0433138
AC110995.1	0.418098	0.177557	0.984509	0.043385
PRF1	0.541366	0.295082	0.993208	0.0447047
IGKC	0.789747	0.621008	1.00433	0.0447337
ARHGAP9	0.558625	0.314135	0.993399	0.0454987
AC106865.1	0.0152888	0.000343035	0.681409	0.0462526
GNA15	0.694528	0.482946	0.998804	0.0466728
CEACAM21	0.291308	0.0845135	1.0041	0.0469938
KMO	2.68277	1.00255	7.17897	0.0472574
CD2	0.592228	0.352159	0.995956	0.0490335
TMEM150B	0.514688	0.263186	1.00653	0.0490799
CLEC7A	0.536047	0.286273	1.00375	0.0495106
GPR34	0.69165	0.476291	1.00439	0.0499304
